# Supplementary material for: The Rationale and Design of the KOSovan Acute Coronary Syndrome (KOS-ACS) Registry
Source: Diagnostics (Basel). 2024 Jul 11;14(14):1486. doi: 10.3390/diagnostics14141486 (PMC11276365; doi:10.3390/diagnostics14141486)
Supplement: Supplementary file 1 [file diagnostics-14-01486-s001.zip]

Archive with 1 entries (1 files):
- diagnostics-2895764-supplementary.pdf
